# Supplementary material for: Expression Patterns of Three Important Hormone Genes and Respiratory Metabolism in Antheraea pernyi during Pupal Diapause under a Long Photoperiod
Source: Insects. 2021 Aug 4;12(8):699. doi: 10.3390/insects12080699 (PMC8396664; doi:10.3390/insects12080699)
Supplement: Supplementary file 1 [file insects-12-00699-s001.zip]

Archive with 1 entries (1 files):
- insects-1267073-supplementary.pdf
